# Supplementary material for: Exploring Hedonic and Eudaimonic Items of Well-Being in Mediterranean and Non-Mediterranean Countries: Influence of Sociodemographic and Lifestyle Factors
Source: Int J Environ Res Public Health. 2022 Feb 2;19(3):1715. doi: 10.3390/ijerph19031715 (PMC8835089; doi:10.3390/ijerph19031715)
Supplement: Supplementary file 1 [file ijerph-19-01715-s001.zip]

Archive with 1 entries (1 files):
- ijerph-1546669-supplementary.pdf
